# Supplementary material for: Narciclasine as a Novel Treatment for Lung Cancer and Malignant Pleural Mesothelioma: Insights from 3D Tumor Spheroid Models
Source: Int J Mol Sci. 2025 Oct 17;26(20):10127. doi: 10.3390/ijms262010127 (PMC12564550; doi:10.3390/ijms262010127)
Supplement: Supplementary file 1 [file ijms-26-10127-s001.zip]

Archive with 1 entries (1 files):
- ijms-3893708-supplementary.pdf
